# Supplementary material for: Genome-Wide Identification of Wheat ZIP Gene Family and Functional Characterization of the TaZIP13-B in Plants
Source: Front Plant Sci. 2021 Nov 3;12:748146. doi: 10.3389/fpls.2021.748146 (PMC8595109; doi:10.3389/fpls.2021.748146)
Supplement: Supplementary Figure S1 — Phylogenetic relationship and homoeologs of the 58 TaZIP proteins. The gene that ends with S and L was identified by previous study. Genes highlighted in green were used for yeast complementation. Genes highlighted in yellow were used in this study by yeast complementation. [file Data_Sheet_1.ZIP › 748146_Supplementary Table S1-S6.xlsx]

## Sheet: Supplementary Table S1 
Supplementary Table S1 Characteristic features of 58 TaZIP genes
Gene	Sequence ID	Chromosome	Sequence Length	Exon	Intron	AA Length	Transmembrane Domain	Subcellular Location
TaZIP9-D	TraesCS1D02G294000.1	1D	1498	3	2	361	9	PlasmaMembrane
TaZIP9-B	TraesCS1B02G306400.1	1B	1994	3	2	361	9	PlasmaMembrane
TaZIP9-A	TraesCS1A02G297400.1	1A	1360	3	2	361	9	PlasmaMembrane
TaZIP8-D	TraesCS2D02G146800.1	2D	4306	3	2	378	7	PlasmaMembrane
TaZIP8-B	TraesCS2B02G168400.1	2B	2452	3	2	379	7	PlasmaMembrane
TaZIP8-A	TraesCS2A02G143400.1	2A	2622	3	2	380	7	PlasmaMembrane
TaZIP7-D	TraesCS1D02G128000.1	1D	2838	3	3	386	7	PlasmaMembrane
TaZIP7-B	TraesCS1B02G144500.1	1B	3536	4	2	386	7	PlasmaMembrane
TaZIP7-A	TraesCS1A02G125500.1	1A	4347	3	1	386	7	PlasmaMembrane
TaZIP6-D	TraesCS1D02G112500.1	1D	6065	2	1	401	8	PlasmaMembrane
TaZIP6-B	TraesCS1B02G128800.1	1B	3104	2	1	395	8	PlasmaMembrane
TaZIP6-A	TraesCS1A02G111000.1	1A	3154	2	2	401	8	PlasmaMembrane
TaZIP5-D	TraesCS1D02G293900.1	1D	1914	3	2	347	7	PlasmaMembrane
TaZIP5-B	TraesCS1B02G306500.1	1B	1942	3	2	354	8	PlasmaMembrane
TaZIP5-A	TraesCS1A02G297500.1	1A	2992	3	2	255	4	PlasmaMembrane
TaZIP4-D	TraesCS2D02G422000.1	2D	2398	3	2	363	7	PlasmaMembrane
TaZIP4-B	TraesCS2B02G443800.2	2B	2392	3	2	360	6	PlasmaMembrane
TaZIP4-A	TraesCS2A02G424200.2	2A	2412	3	2	360	7	PlasmaMembrane
TaZIP2-D	TraesCS6D02G082600.1	6D	3063	3	3	364	9	PlasmaMembrane
TaZIP2-B	TraesCS6B02G128000.1	6B	8603	4	3	364	9	PlasmaMembrane
TaZIP2-A	TraesCS6A02G099800.1	6A	2082	4	4	361	9	PlasmaMembrane
TaZIP29	TraesCS7D02G412900.1	7D	13355	5	0	375	6	PlasmaMembrane
TaZIP28	TraesCS7D02G413300.1	7D	836	1	3	239	3	PlasmaMembrane
TaZIP27	TraesCS7B02G321200.1	7B	14494	4	2	185	3	PlasmaMembrane
TaZIP26	TraesCS7A02G420600.1	7A	14262	3	3	430	6	PlasmaMembrane
TaZIP25	TraesCS7A02G420200.1	7A	13544	4	2	365	6	PlasmaMembrane
TaZIP24	TraesCS6B02G201300.1	6B	2365	3	2	382	9	PlasmaMembrane
TaZIP23	TraesCS4D02G277100.1	4D	3325	3	2	349	9	PlasmaMembrane
TaZIP22	TraesCS4B02G278600.1	4B	3303	3	2	349	9	PlasmaMembrane
TaZIP21	TraesCS4A02G025400.1	4A	3260	3	2	349	9	PlasmaMembrane
TaZIP20	TraesCS2D02G506300.1	2D	2911	3	1	382	7	PlasmaMembrane
TaZIP1-D	TraesCS3D02G532400.1	3D	1489	2	1	352	9	PlasmaMembrane
TaZIP1-B	TraesCS3B02G595100.1	3B	1621	2	1	355	9	PlasmaMembrane
TaZIP1-A	TraesCS3A02G527000.1	3A	1392	2	2	353	9	PlasmaMembrane
TaZIP19	TraesCS2D02G506200.1	2D	3008	3	2	376	7	PlasmaMembrane
TaZIP18	TraesCS2B02G533800.1	2B	3635	3	2	380	7	PlasmaMembrane
TaZIP17	TraesCS2A02G505500.1	2A	2823	3	2	380	7	PlasmaMembrane
TaZIP16-D	TraesCS7D02G347700.1	7D	6201	12	11	277	7	PlasmaMembrane
TaZIP16-B	TraesCS7B02G251700.1	7B	6801	12	11	277	7	PlasmaMembrane
TaZIP16-A	TraesCS7A02G340000.1	7A	7606	12	10	277	7	PlasmaMembrane
TaZIP14-D	TraesCS3D02G123200.1	3D	9786	11	10	497	7	PlasmaMembrane
TaZIP14-B	TraesCS3B02G140400.2	3B	8688	11	10	494	7	Nuclear
TaZIP14-A	TraesCS3A02G120900.3	3A	12477	11	11	494	7	Nuclear
TaZIP13-D	TraesCS6D02G153800.1	6D	4646	12	11	276	8	PlasmaMembrane
TaZIP13-B	TraesCS6B02G192600.1	6B	4971	12	11	277	8	PlasmaMembrane
TaZIP13-A	TraesCS6A02G158700.1	6A	5575	12	4	276	8	PlasmaMembrane
TaZIP11-D	TraesCS1D02G124300.1	1D	8131	5	3	577	13	PlasmaMembrane
TaZIP11-B	TraesCS1B02G150000.2	1B	2581	4	3	374	7	PlasmaMembrane
TaZIP11-A	TraesCS1A02G133400.2	1A	2576	4	4	374	7	PlasmaMembrane
TaZIP10-D	TraesCS7D02G362100.1	7D	3011	5	4	416	6	PlasmaMembrane
TaZIP10-B	TraesCS7B02G266800.2	7B	3481	5	4	413	6	PlasmaMembrane
TaZIP10-A	TraesCS7A02G361000.1	7A	3280	5	1	417	6	PlasmaMembrane
TaIRT2-D	TraesCS4D02G017600.1	4D	2418	2	1	373	8	PlasmaMembrane
TaIRT2-B	TraesCS4B02G019300.1	4B	3018	2	1	364	8	PlasmaMembrane
TaIRT2-A	TraesCS4A02G294300.1	4A	2922	2	1	370	8	PlasmaMembrane
TaIRT1-D	TraesCS7D02G098100.1	7D	4042	2	1	363	8	PlasmaMembrane
TaIRT1-B	TraesCS4A02G294200.1	4A	3687	2	1	383	8	PlasmaMembrane
TaIRT1-A	TraesCS4A02G403300.1	4A	4580	2	1	366	8	PlasmaMembrane

## Sheet: Supplementary Table S2 
Supplementary Table S2 The ensemble plant ID of three species
Gene name	Ensemble plant ID
ATZIP4	AT1G10970
ATIAR1	AT1G68100
ATIRT1	AT4G19690
ATIRT2	AT4G19680
ATIRT3	AT1G60960
AtPutZnT	AT3G08650
ATZIP1	AT3G12750
ATZIP10	AT1G31260
ATZIP11	AT1G55910
ATZIP12	AT5G62160
ATZIP2	AT5G59520
ATZIP3	AT2G32270
ATZIP5	AT1G05300
ATZIP5	AT1G05300
ATZIP6	AT2G30080
ATZIP7	AT2G04032
ATZIP9	AT4G33020
ATZTP29	AT3G20870
OsZIPZ1	LOC_Os01g74110.1
OsZIPZ2	LOC_Os03g29850.1
OsZIPZ3	LOC_Os04g52310.1
OsZIPZ4	LOC_Os08g10630.1
OsZIPZ5	LOC_Os05g39560.1
OsZIPZ6	LOC_Os05g07210.1
OsZIPZ7	LOC_Os05g10940.1
OsZIPZ8	LOC_Os07g12890.1
OsZIPZ9	LOC_Os05g39540.1
OsZIPZ10	LOC_Os06g37010.1
OsZIPZ11	LOC_Os05g25194.1
OsZIPZ13	LOC_Os02g10230.1
OsZIPZ14	LOC_Os08g36420.5
OsZIPZ16	LOC_Os08g01030.1
OSIRT1	LOC_Os03g46470.1
OSIRT2	LOC_Os03g46454.1
ZmZIP1	Zm00001d031764
ZmZIP2	Zm00001d029497
ZmZIP3	Zm00001d002343
ZmZIP4	Zm00001d049375
ZmZIP5	Zm00001d036965
ZmZIP6	Zm00001d010838
ZmZIP7	Zm00001d037756
ZmZIP8	Zm00001d019228
ZmIRT1	Zm00001d013127

## Sheet: Supplementary Table S3 
Supplementary Table S3 Specific conservedcmotifs identified by MEME among wheat TaZIP proteins
Motif name	Sequence
motif1	SQVLELGIVVHSVIIGLSLGASQSPCTIKPLVAALSFHQFFEGMGLGGCI
motif2	SVYBENSPTALVVEGJLBSASAGILVYMALVDLLAEDFMNPKVQSSGRLQ
motif3	RPDGDVFFLVKAFAAGVILATGFVHI MEME
motif4	PFAGLVAMLAALATLVVDTLATGYYERAH
motif5	ESACRDKAAALRLKJIAIFAILVASAAGVAJPL
motif6	VLMALFFSJTTPVGIAVGIAI
motif7	ALLLGAGLMSMLAIW
motif8	LPDAFENLTSPCL
motif9	ALVAAVGAEADGADLIRHRVI
motif10	PDGPWRDF

## Sheet: Supplementary Table S4 
Supplementary Table S4 List of putative miRNAs targeted TaZIP genes identified by psRNATarget online tool.
miRNA_Acc.	Target_Acc.	Expectation	UPE$	miRNA_start	miRNA_end	Target_start	Target_end	miRNA_aligned_fragment	alignment	Target_aligned_fragment	Inhibition	Multiplicity
tae-miR164	TaIRT2-B	4	14.7	1	21	926	946	UGGAGAAGCAGGGCACGUGCA	: ::: ..:: ::::::::	GCCUCGUCUUCUUCUUCUCCA	Translation	1
tae-miR164	TaIRT2-A	5	17.931	1	21	946	966	UGGAGAAGCAGGGCACGUGCA	:: :: ..:: ::::::::	GGCUGGUCUUCUUCUUCUCCA	Translation	1
tae-miR164	TaIRT2-D	5	21.271	1	21	1016	1036	UGGAGAAGCAGGGCACGUGCA	:: :: ..:: ::::::::	GGCUGGUCUUCUUCUUCUCCA	Translation	1
tae-miR164	TaZIP8-A	5	24.186	1	21	363	383	UGGAGAAGCAGGGCACGUGCA	:: : ::: ::::::::	AGAUCGCGGCCUUCUUCUCCA	Translation	1
tae-miR164	TaZIP19	5	21.497	1	21	236	256	UGGAGAAGCAGGGCACGUGCA	:: : ::: ::::::::	AAAUCGCGGCCUUCUUCUCCA	Translation	1
tae-miR164	TaZIP21	5	21.611	1	21	214	234	UGGAGAAGCAGGGCACGUGCA	:: : ::: ::::::::	AAAUCGCGGCCUUCUUCUCCA	Translation	1
tae-miR164	TaZIP20	5	20.715	1	21	204	224	UGGAGAAGCAGGGCACGUGCA	:: : ::: ::::::::	AAAUCGCGGCCUUCUUCUCCA	Translation	1
tae-miR164	TaIRT1-A	5	23.748	1	21	827	847	UGGAGAAGCAGGGCACGUGCA	:: :: ..:: ::::::::	GGCUGGUCUUCUUCUUCUCCA	Translation	1
tae-miR164	TaZIP17	5	20.689	1	21	206	226	UGGAGAAGCAGGGCACGUGCA	:: : ::: ::::::::	AAAUCGCGGCCUUCUUCUCCA	Translation	1
tae-miR164	TaZIP3-A	5	19.221	1	21	912	932	UGGAGAAGCAGGGCACGUGCA	:: :: ..:: ::::::::	GGCUAGUCUUCUUCUUCUCCA	Translation	1
tae-miR167a	TaZIP27	4	21.027	1	21	3397	3416	UGAAGCUGCCAGCAUGAUCUA	: ::::: ::::::::::	AUGUUCAUG-UGGCAGCUUCU	Cleavage	1
tae-miR167a	TaZIP20	5	17.122	1	21	1403	1423	UGAAGCUGCCAGCAUGAUCUA	: ::.:::. : ::::::..	GACAUUAUGUCGCCAGCUUUG	Translation	1
tae-miR167b	TaZIP20	5	17.122	1	21	1403	1423	UGAAGCUGACAGCAUGAUCUA	: ::.:::. : ::::::..	GACAUUAUGUCGCCAGCUUUG	Translation	1
tae-miR167b	TaZIP27	5	21.027	1	21	3397	3416	UGAAGCUGACAGCAUGAUCUA	: ::::: :: :::::::	AUGUUCAUG-UGGCAGCUUCU	Translation	1
tae-miR167c-5p	TaZIP27	4	21.027	1	22	3396	3416	UGAAGCUGCCAGCAUGAUCUGC	: ::::: ::::::::::	GAUGUUCAUG-UGGCAGCUUCU	Cleavage	1
tae-miR167c-5p	TaZIP20	5	17.122	1	22	1402	1423	UGAAGCUGCCAGCAUGAUCUGC	: ::.:::. : ::::::..	CGACAUUAUGUCGCCAGCUUUG	Translation	1
tae-miR171a	TaZIP27	5	22.666	1	21	3258	3278	UGAUUGAGCCGUGCCAAUAUC	::: ::: :::: ::: ::	UUUAUGGGCCCGGCCCAACCA	Cleavage	1
tae-miR1847-5p	TaZIP5-A	5	22.283	1	21	1272	1292	ACCUGCAGUUGGGCCAAUGAC	.::::: :::: :: :::	UAUAUUGGGCCAAAUGGAGGC	Cleavage	1
tae-miR1847-5p	TaZIP14-D	5	24.991	1	21	161	181	ACCUGCAGUUGGGCCAAUGAC	:: ::: ::.::::.::	ACCACGGGCACAGCUGCGGGG	Cleavage	1
tae-miR2275-3p	TaZIP25	4	18.239	1	22	254	275	UUUGGUUUCCUCCAAUAUCUCG	::::::::::: : :.::..	ACAGAUAUUGGAGCACAUCAGG	Translation	1
tae-miR395a	TaZIP7-D	5	23.726	1	21	307	327	GUGAAGUGUUUGGGGGAACUC	:.:::: .::: :..:: :::	GGGUUCGUCCACAUGCUGCAC	Translation	1
tae-miR395a	TaZIP13-B	5	19.06	1	21	892	912	GUGAAGUGUUUGGGGGAACUC	::: ::.: :.::.:: ::	UUGUUACCUCUAGCAUUUGAC	Translation	1
tae-miR395a	TaZIP13-D	5	19.06	1	21	924	944	GUGAAGUGUUUGGGGGAACUC	::: ::.: :.::.:: ::	UUGUUACCUCUAGCAUUUGAC	Translation	1
tae-miR395a	TaZIP13-A	5	18.834	1	21	890	910	GUGAAGUGUUUGGGGGAACUC	::: ::.: :.::.:: ::	UUGUUACCUCUAGCAUUUGAC	Translation	1
tae-miR5048-5p	TaZIP11-D	5	13.085	1	22	836	857	UUUGCAGGUUUUAGGUCUAAGU	::.::. ::::: ::::.:	UGUUGGAUAUAAAAGGUGCAGA	Cleavage	1
tae-miR5048-5p	TaZIP14-B	5	10.427	1	22	1715	1736	UUUGCAGGUUUUAGGUCUAAGU	: :: ::. ::.: :.::.:::	AAUUUGAUAUAGACCUUGUAAA	Translation	1
tae-miR5049-3p	TaZIP2-D	5	14.924	1	21	1108	1128	AAUAUGGAUCGGAGGGAGUAC	: :::. : ..:::::::: :	GAACUUGCAUUGAUCCAUAAU	Cleavage	1
tae-miR5049-3p	TaZIP8-A	5	11.232	1	21	111	130	AAUAUGGAUCGGAGGGAGUAC	:::.::::: ::.::::	UCACUUCCUCCC-UCUAUAUA	Translation	1
tae-miR5084	TaZIP14-D	4.5	12.554	1	24	662	685	AUACAGUACUGCAGAGGAUCCUAA	::..: : ..:::.:::::	UGUCUAUUUUAUUUGGUAUUGUAU	Cleavage	1
tae-miR5084	TaZIP14-A	4.5	12.554	1	24	709	732	AUACAGUACUGCAGAGGAUCCUAA	::..: : ..:::.:::::	UGUCUAUUUUAUUUGGUAUUGUAU	Cleavage	1
tae-miR5084	TaZIP14-B	4.5	14.529	1	24	690	713	AUACAGUACUGCAGAGGAUCCUAA	::..: : ..:::.:::::	UGUCCAUUUUAUUUGGUAUUGUAU	Cleavage	1
tae-miR5086	TaZIP29	4	17.252	1	21	193	213	ACAUUGGUGGAAGGCGUGGUA	:: : ::::::::::.: :	GCCCUCUCCUUCCACCAGUUU	Cleavage	1
tae-miR5086	TaZIP27	5	16.467	1	21	838	858	ACAUUGGUGGAAGGCGUGGUA	:: : ::::::::::.:	GCCCUCUCCUUCCACCAGUUC	Cleavage	1
tae-miR5086	TaZIP10-B	5	17.243	1	21	1072	1092	ACAUUGGUGGAAGGCGUGGUA	:: : ::::::::::.:	GCCCUCUCCUUCCACCAGUUC	Cleavage	1
tae-miR5086	TaZIP10-A	5	17.442	1	21	1067	1087	ACAUUGGUGGAAGGCGUGGUA	:: : ::::::::::.:	GCCCUCUCCUUCCACCAGUUC	Cleavage	1
tae-miR5086	TaZIP28	5	17.588	1	21	928	948	ACAUUGGUGGAAGGCGUGGUA	:: : ::::::::::.:	GCCCUCUCCUUCCACCAGUUC	Cleavage	1
tae-miR5200	TaZIP13-B	5	11.877	1	21	1565	1585	UGUAGAUACUCCCUAAGGCUU	::: :: ::::::.:: :	UUGCCAUAUAGAGUAUUUAAA	Cleavage	1
tae-miR5384-3p	TaIRT2-D	5	23.623	1	21	1109	1129	UGAGCGCGCCGCCGUCGAAUG	::: :: :::: .:::::	UCAUCGUCGUCGGCCUGCUCA	Cleavage	1
tae-miR5384-3p	TaIRT2-A	5	21.788	1	21	1039	1059	UGAGCGCGCCGCCGUCGAAUG	::: :: :::: .:::::	UCAUCGUCGUCGGCCUGCUCA	Cleavage	1
tae-miR5384-3p	TaZIP1-D	4	18.03	1	21	348	368	UGAGCGCGCCGCCGUCGAAUG	::: :::: ::::::::	UCUUCCUCGGCACCGCGCUCA	Translation	1
tae-miR5384-3p	TaZIP1-B	4	18.288	1	21	435	455	UGAGCGCGCCGCCGUCGAAUG	::: :::: ::::::::	UCUUCCUCGGCACCGCGCUCA	Translation	1
tae-miR5384-3p	TaZIP2-A	4.5	21.303	1	21	456	476	UGAGCGCGCCGCCGUCGAAUG	: : :: :::: ::.:::::	CCUGCGCCGGCUACGUGCUCA	Translation	1
tae-miR5384-3p	TaZIP2-B	4.5	21.872	1	21	456	476	UGAGCGCGCCGCCGUCGAAUG	: : :: :::: ::.:::::	CCUGCGCCGGCUACGUGCUCA	Translation	1
tae-miR9652-3p	TaZIP19	5	23.907	1	20	877	896	AAGCUUAAUGAGAACAUGUG	: :.:: :: : ::.:::::	CUCGUGGUCGCCUUGAGCUU	Translation	1
tae-miR9652-3p	TaZIP21	5	23.972	1	20	855	874	AAGCUUAAUGAGAACAUGUG	: :.:: :: : ::.:::::	CUCGUGGUCGCCUUGAGCUU	Translation	1
tae-miR9652-3p	TaZIP17	5	23.627	1	20	847	866	AAGCUUAAUGAGAACAUGUG	: :.:: :: : ::.:::::	CUCGUGGUCGCCUUGAGCUU	Translation	1
tae-miR9652-5p	TaZIP25	5	15.491	1	22	436	458	CCUGUUUG-UCAUUAAGUUUCUU	..:: ::::: ::::::::	CUUGGACCCAAUGAGCAAACAGG	Cleavage	2
tae-miR9652-5p	TaZIP11-D	5	17.029	1	22	2212	2233	CCUGUUUGUCAUUAAGUUUCUU	: .::: :.:::..::..::	UAUGAACAAAGUGAUGAAUGGG	Cleavage	1
tae-miR9652-5p	TaZIP25	4	22.159	1	22	1335	1356	CCUGUUUGUCAUUAAGUUUCUU	:. ::.:::.: ::::..:::	AGAAAGCUUGAGGACAGGCAGA	Translation	2
tae-miR9653a-3p	TaZIP28	4.5	16.676	1	21	53	73	UUUGAGACUUUGGCCAUGGCC	:. :: ::..::::::::	AACUCUGCCCGGAGUCUCAAC	Cleavage	1
tae-miR9653b	TaZIP13-A	5	16.864	1	21	284	303	UGGCCAAGGUCUCUUGAGGCU	:::::::::.: : ::::	GACCUCAAGAGGC-UCGGCCU	Cleavage	1
tae-miR9653b	TaZIP25	5	22.405	1	21	48	68	UGGCCAAGGUCUCUUGAGGCU	:::: :: .:: ::::::	CUCCUCCAGCUGCCGUGGCCA	Translation	1
tae-miR9655-3p	TaZIP14-D	5	11.78	1	21	1075	1095	CAAGGGAAGGAAGUAGCCAAC	:::::::: :: ::..::	UUUGGCUACCUCAAUCUUUUC	Translation	1
tae-miR9655-3p	TaZIP14-A	5	14.601	1	21	1122	1142	CAAGGGAAGGAAGUAGCCAAC	:::::::: :: ::..::	UUUGGCUACCUCAAUCUUUUC	Translation	1
tae-miR9659-3p	TaZIP25	5	21.579	1	22	244	265	UCCAAUGGUUGUUCACGGCAUC	.:::.:::. .::::::	CUUUGUGUGGACAGAUAUUGGA	Cleavage	1
tae-miR9660-5p	TaZIP13-A	5	20.428	1	20	1088	1107	UUGCGAGCAACGGAUGAAUC	::: ::::: ::.::.:	ACAUCAACCGUUUCUUGCGA	Cleavage	1
tae-miR9660-5p	TaIRT2-D	5	14.894	1	20	86	105	UUGCGAGCAACGGAUGAAUC	: ::: ::: :::: :.::	CAAUCAACCGGUGCUAGUAA	Translation	1

## Sheet: Supplementary Table S5 
Supplementary Table S5 Primers used for qPCR
Gene name		Primer sequence	Function	Product size (bp)	Tm（℃）
TaZIP23-B	F	TCACTGATGGGATGGCTCTTG	qRT-PCR	162bp	59.5
	R	ACGGTGAATCCTGAGCGAAC	qRT-PCR
TaZIP22-A	F	AGGCTATTGTGGCCCTTCG	qRT-PCR	152bp	59.3
	R	CCGAATTGATGCCGGACGA	qRT-PCR
TaZIP20-A	F	CCGCCGGAATCCTCAACTAC	qRT-PCR	178bp	59.6
	R	GTCCCAAGCAGCAAGGAGAG	qRT-PCR
TaZIP9-A	F	AGGGCTCTAGTGGTCGAAGG	qRT-PCR	156bp	60.2
	R	TTCCCACCCAAGAAATCGGC	qRT-PCR
TaZIP24-A	F	AGCGGGCTCTCTCTTAGTGT	qRT-PCR	148bp	59.8
	R	TAGACCAGATGCCTTGCGTG	qRT-PCR
TaZIP22-B	F	GCTCATGACGACCCGGAA	qRT-PCR	135bp	58.9
	R	ATCCCGATGATGAGCGAGTG	qRT-PCR
TaZIP20-B	F	TTATCCGCCAGCGTGTCATC	qRT-PCR	156bp	59.2
	R	GAGTGGTCTGATCGTGCTGG	qRT-PCR
TaZIP9-B	F	TCGAAGGCATCCTCGACTCT	qRT-PCR	106bp	59.4
	R	CCCAAACTGCAAGCGATGAC	qRT-PCR
TaZIP24-B	F	TACTTGTCGCGTTCTCGCTT	qRT-PCR	132bp	59
	R	CACAAGTTGCAATGGCCTCC	qRT-PCR
TaZIP6-B	F	CGCTCGTGGACCTCATTTCT	qRT-PCR	169bp	59.3
	R	GCAGATCCAAGCACCAATGC	qRT-PCR
TaZIP24-D	F	AGCGGGCTCTCTCTTAGTGT	qRT-PCR	173bp	60.2
	R	TAGACCAGATGCCTTGCGTG	qRT-PCR
TaZIP6-D	F	GGTGCTGGAGATTGGCATAGT	qRT-PCR	181bp	60
	R	CCACTGTTGCCATCCCGAAA	qRT-PCR
TaZIP9-D	F	ACTCGGTGATCATTGGGCTG	qRT-PCR	149bp	58.7
	R	CCATCATGACTGCCGAAAGG	qRT-PCR
TaZIP1-A	F	GTGCCCTCAGCTTCCATCAA	qRT-PCR	162bp	58.9
	R	GTGCGGTCAGGGAGAAAAAC	qRT-PCR
TaZIP3-A	F	GTCTCAGGACCCGGAAACAA	qRT-PCR	137bp	60.3
	R	ACTTGCGATATGCCGAAGCC	qRT-PCR
TaZIP1-B	F	GTGCCCTCAGCTTCCATCAA	qRT-PCR	150bp	58.9
	R	GTGCGGTCAGGGAGAAAAAC	qRT-PCR
TaZIP5-B	F	GTACAACGAGAACAGCCCGA	qRT-PCR	172bp	59.4
	R	ATGGAGACGTTGATGCCGAG	qRT-PCR
TaZIP19-D	F	ATCCGGCATCGCGTAATCTC	qRT-PCR	175bp	59
	R	ACATCTGGTGGAAGCTCAAGG	qRT-PCR
TaZIP23-A	F	CATGATGGCGCAACCAGAAA	qRT-PCR	149bp	60
	R	TTTGCCAGGGGCAGGATTAG	qRT-PCR
TaZIP11-B	F	ATGACGGTGCTCTACTCGCT	qRT-PCR	124bp	60.1
	R	TCCCCATGGAGATGGCGTAT	qRT-PCR
TaZIP17-A	F	TCCTGCATTACATGGCGCTT	qRT-PCR	169bp	60
	R	CGCCCATTTGGACATGACG	qRT-PCR
TaZIP21-A	F	GCGCACGCCAAGAATACATC	qRT-PCR	170bp	59.1
	R	CGAGTGCACTATGATCCCCA	qRT-PCR
TaZIP21-D	F	TCATCGCGTCGTCATTCTCC	qRT-PCR	152bp	59.3
	R	ACGAGTGGTTTGATCGTGCT	qRT-PCR
TaZIP7-D	F	GAGTACGGCACCAGGATGAA	qRT-PCR	130bp	59.4
	R	GGCTGTTGTCCTTGTACACCT	qRT-PCR
TaZIP2-A	F	CCGATGACAACAGCATCGAAC	qRT-PCR	153bp	59.3
	R	CAACTCCAATGGCGATGCCT	qRT-PCR
TaZIP26-A	F	CGCCGCCAAGTCTTATTCAG	qRT-PCR	165bp	59.6
	R	CAGAGCTACAGCAACCCCC	qRT-PCR
TaZIP13-A	F	CACAAATGGCAACGGCTCG	qRT-PCR	112bp	60.3
	R	TGCCCTCGAAGACGGAATG	qRT-PCR
TaZIP26-B	F	TGATGACGGGTCAGGCAAAG	qRT-PCR	169bp	60.4
	R	GTTAACTCCCACGCGAAGAC	qRT-PCR
TaZIP26-D	F	CTGATGATGACGGGTCGGG	qRT-PCR	170bp	60.2
	R	AGTTAACTCCCACGCGAAGA	qRT-PCR
TaZIP25-A	F	ATACGCTGGACGCAAGGATG	qRT-PCR	182bp	60
	R	AAGCGCTCATCTCCTTTGGAA	qRT-PCR
TaZIP16-A	F	TGGCCATGGCGTCATTCTAC	qRT-PCR	130bp	59.4
	R	GGAAATCAGCCGCGATGAGA	qRT-PCR
TaZIP15-A	F	AGCTCGTCAAGTGGTGGTTT	qRT-PCR	133bp	59.3
	R	TGTACACGTGCTCTGCGAAA	qRT-PCR
TaZIP4-A	F	TCATCATGTGGTTGTCTCGCA	qRT-PCR	173bp	60.1
	R	AACCCTCGAAGAACTGGTGG	qRT-PCR
TaZIP14-A	F	CGTCATGTGGTTGTCTCGCA	qRT-PCR	176bp	59.4
	R	AACCCTCGAAGAACTGGTGG	qRT-PCR
TaZIP16-B	F	AACGAGCGCCCAAGATGAG	qRT-PCR	165bp	59.6
	R	GGGAAACAACCACCTGACGA	qRT-PCR
TaZIP25-B	F	ATACGCTGGACGCAAGGATG	qRT-PCR	159bp	60.1
	R	AAGCGCTCATCTCCTTTGGAA	qRT-PCR
TaZIP4-B	F	TCATCATGTGGTTGTCTCGCA	qRT-PCR	128bp	59.4
	R	ACCCTCGAAGAACTGGTGGA	qRT-PCR
TaZIP4-D	F	CCTCTTGTTGCTGCCCTCTC	qRT-PCR	117bp	59.6
	R	GGCGTTGTAGAACGATGCGA	qRT-PCR
TaZIP10-D	F	ACTCGCTCATGCTCACCTTC	qRT-PCR	155bp	59.4
	R	TTCGGGCTTGTCCAACATCA	qRT-PCR
TaActin	F	TGTTGTTCTCAGTGGAGGTTCT	qRT-PCR	150bp	59
	R	CTGTATTTCCTTTCAGGTGGTG	qRT-PCR
tae-miR164	F	TGGAGAAGCAGGGCACGTGCA			60
	R	miRcute Plus miRNA qPCR Kit (Sequences are not provided)
tae-miR5084	F	ATACAGTACTGCAGAGGATCCTAA			60
	R	miRcute Plus miRNA qPCR Kit (Sequences are not provided)
tae-miR395a	F	GTGAAGTGTTTGGGGGAACTC			60
	R	miRcute Plus miRNA qPCR Kit (Sequences are not provided)
Ta2	F	AGTAAAGAGGAGACGCACGGC	gene cloning	1185bp	56
	R	GGCTGGACGAGTAGGCACGTT	gene cloning
Ta14	F	TCTCACGCTCTGGTCGCAATG	gene cloning	1550bp	58
	R	TGTAAGTGCATCTCAGCGCTA	gene cloning
Ta13	F	TCGTATCTCCCTCTCCTCGCC	gene cloning	984bp	56
	R	TTCTCGGGCTTCAGAAGACAC	gene cloning
OS1	F	GCGCCTGAGTACGTAGCAAAA	gene cloning	1326bp	55
	R	CAACCACGCTACAACACTGA	gene cloning
OS5	F	ATGTGCCAACCTGAACCTCC	gene cloning	1182bp	61.2
	R	CGCACGTCGCATGCTGGCCGT	gene cloning
OS3	F	ATCAGCAACAATGGGAGCCAA	gene cloning	1151bp	57
	R	AAATCAAGCCTATCTGGGAAA	gene cloning
pDR195-OS1	F	TCGAGCGGCCGCGGATCCATGGCGACGCCGCGG	vector construction	1161bp	60
	R	AAGTCCAAAGCTGGATCCCGCCCACTTGGCCAT	vector construction
pDR195-OS5	F	TCGAGCGGCCGCGGATCCATGGCGACGGCGGCG	vector construction	1098bp	59
	R	AAGTCCAAAGCTGGATCCCGCCCAGATGGCGAT	vector construction
pDR195-OS3	F	TCGAGCGGCCGCGGATCCATGGAGCGGTTCGTG	vector construction	1131bp	59
	R	AAGTCCAAAGCTGGATCCGGCCCAGATTGCAAG	vector construction
pDR195-Ta2	F	TCGAGCGGCCGCGGATCCATGGATCCCAAGGTC	vector construction	1149bp	60
	R	AAGTCCAAAGCTGGATCCAGCGCTCATCTCCTT	vector construction
pDR195-Ta14	F	TCGAGCGGCCGCGGATCCATGGCTGCCAATCTC	vector construction	1521bp	60
	R	AAGTCCAAAGCTGGATCCTGCCCATACAGCAAG	vector construction
pDR195-Ta13	F	TCGAGCGGCCGCGGATCCATGGAGCAGCACGTG	vector construction	867bp	60
	R	AAGTCCAAAGCTGGATCCCAAGCTGATCTCCTT	vector construction
1302-Ta13	F	GGACTCTTGACCATGGAGCAGCACGTG	overxpression vector construction	857bp	59
	R	TCAGATCTACCATGGCAAGCTGATCTCCTT	overxpression vector construction

## Sheet: Supplementary Table S6 
Supplementary Table S6 The expression pattern of wheat ZIP genes in tissues and under different tress （The data was normalized with log2 transfromed）
The RNA-seq data of tissue in wheat, data transformed with log2					The qRT-PCR data of wheat seeding under FeCl3 solution, data transformed with log2					The qRT-PCR data of wheat grain filling stage,data transformed with log2					The qRT-PCR data of wheat seeding under ZnSO4 solution, data transformed with log2
Gene name	root	stem	leaf	grain	Gene name	0	0.05	0.5	50	Gene name	7 DAF	14 DAF	21 DAF	28 DAF	Gene name	0	0.05	0.5	50
TaIRT1-D	4.81404	-4.64386	-4.32193	-0.514573	TaZIP23	0	0.445033	1.82922	1.3354	TaZIP23	0	-1.15424	-0.680976	-1.71111	TaZIP23	0	0.413097	2.48922	-0.520423
TaIRT2-A	2.8679	2.55827	2.15381	2.51096	TaZIP21	0	1.11634	3.81294	-1.76785	TaZIP21	0	-0.266476	-1.97851	-2.31848	TaZIP21	0	0.919848	2.08262	2.37374
TaIRT2-D	2.70266	1.04264	1.02148	0.0285692	TaZIP9-B	0	0.312713	0.801008	-0.706631	TaZIP9-B	0	-0.0347955	-0.804468	-0.746647	TaZIP9-B	0	0.706235	1.66363	0.133714
TaZIP10-A	1.60271	1.05236	0.66396	-1.15111	TaZIP9-A	0	0.242783	2.2714	1.59814	TaZIP9-A	0	-0.357802	0.89657	-0.117283	TaZIP9-A	0	0.054125	2.77934	-0.259423
TaZIP10-B	1.53455	1.44679	1.56303	-0.381978	TaZIP5-D	0	1.73213	0.859595	0.531356	TaZIP5-D	0	-0.162505	0.576074	0.858476	TaZIP5-D	0	0.101919	2.48922	1.91721
TaZIP10-D	4.03122	2.72683	1.95606	2.24793	TaZIP5-B	0	2.12888	1.23377	0.347767	TaZIP5-B	0	0.713167	0.00611343	-1.64461	TaZIP5-B	0	0.237656	1.60544	1.46688
TaZIP11-A	4.18031	3.50335	1.8953	2.48285	TaZIP19	0	2.4104	0.484519	0.331349	TaZIP19	0	-1.24562	-2.19453	-4.99552	TaZIP19	0	2.30217	0.749576	0.479577
TaZIP11-B	3.05311	2.7845	1.7866	2.51096	TaZIP18	0	1.67483	0.535175	0.662882	TaZIP18	0	0.319033	-0.1866	-1.4007	TaZIP18	0	1.95009	0.853886	0.914238
TaZIP11-D	3.82069	3.37016	2.51602	2.9241	TaZIP17	0	1.90927	0.294173	0.399632	TaZIP17	0	-3.0141	-1.787	-2.48241	TaZIP17	0	1.67193	0.0848118	0.0549814
TaZIP13-B	3.82477	3.37434	3.0036	2.86592	TaZIP8-A	0	1.55366	1.77322	0.159874	TaZIP8-A	0	-0.675438	-0.0589576	-1.9168	TaZIP8-A	0	2.44784	0.298011	0.0549814
TaZIP13-D	3.7137	3.18956	2.94257	2.80937	TaZIP8-B	0	1.86454	1.52745	0.262774	TaZIP8-B	0	-2.29742	-1.86594	-3.36543	TaZIP8-B	0	1.96789	0.317176	0.0777666
TaZIP14-A	2.19535	2.37295	1.25701	2.0635	TaZIP4-B	0	0.728282	0.301865	0.260009	TaZIP4-B	0	-3.01426	-0.677177	-3.10449	TaZIP4-B	0	1.64374	0.795536	-0.364172
TaZIP14-B	4.09085	4.26679	3.33056	4.26003	TaZIP4-A	0	1.23463	0.0857711	0.0391052	TaZIP4-A	0	-5.07053	-3.8425	-3.05347	TaZIP4-A	0	1.95009	0.198169	-0.176946
TaZIP16-A	3.35755	-0.104697	-1.78588	-3.8365	TaIRT1-D	0	0.0859354	1.44439	1.82954	TaIRT1-D	0	-2.04725	-1.17592	-5.42826	TaIRT1-D	0	0.598515	1.69129	1.76063
TaZIP16-B	4.15056	0.757023	-0.37707	-1.73697	TaIRT2-D	0	0.215673	2.20741	2.18735	TaIRT2-D	0	0.84597	0.571448	0.762728	TaIRT2-D	0	0.733859	1.48922	1.76313
TaZIP17	-0.473418	-0.267574	0.240756	-8.17184	TaIRT2-A	0	0.697583	2.28232	1.62051	TaIRT2-A	0	0.991084	1.68373	2.0757	TaIRT2-A	0	0.934487	2.2654	1.94731
TaZIP18	-1.41843	-1.89463	-5.8899	-7.39376	TaZIP7-B	0	0.25795	2.4892	3.18765	TaZIP7-B	0	-0.625134	0.378056	2.83579	TaZIP7-B	0	0.577051	2.59461	-0.813469
TaZIP19	-1.87416	1.67155	3.07111	-6.76777	TaZIP7-D	0	0.248408	3.43268	2.99118	TaZIP7-D	0	-0.766903	1.08659	1.02443	TaZIP7-D	0	1.08806	1.67438	-0.0987541
TaZIP1-B	4.69321	-4.32193	-2.8365	-1.32193	TaZIP7-A	0	0.775038	3.37559	3.06026	TaZIP7-A	0	-1.61254	-1.04834	-0.571946	TaZIP7-A	0	0.549917	0.901527	-0.284376
TaZIP21	0.803614	-0.61144	-0.346329	-0.909613	TaZIP26	0	1.00808	0.12643	0.445012	TaZIP26	0	-0.790886	-0.406018	-0.644502	TaZIP26	0	0.0368587	0.713341	0.232129
TaZIP23	0.151079	-1.19953	-1.20982	-4.90703	TaZIP25	0	1.34742	0.0992759	0.0548542	TaZIP25	0	-0.41198	-0.763964	-0.866178	TaZIP25	0	1.96407	-0.120987	-0.375861
TaZIP25	0.831877	-0.666576	-0.268817	-0.785875	TaZIP29	0	0.215973	2.1915	0.423658	TaZIP29	0	-0.725592	-0.310496	-1.60151	TaZIP29	0	1.61861	0.691288	0.479577
TaZIP26	1.47508	-0.666576	0.871844	-0.785875	TaZIP10-D	0	0.55373	0.801943	-1.82412	TaZIP10-D	0	-1.31857	-1.0176	-0.309141	TaZIP10-D	0	0.0986669	2.48922	-0.894405
TaZIP29	0.0565835	-2.55639	-1.55639	-5.05889	TaZIP10-B	0	0.455741	1.75434	0.359995	TaZIP10-B	0	-0.656488	-3.38017	-3.81284	TaZIP10-B	0	-0.101602	3.2242	2.13371
TaZIP2-A	3.78347	1.53418	4.52952	-0.697141	TaZIP10-A	0	0.553751	0.830049	-1.79748	TaZIP10-A	0	-1.09583	-3.47776	-3.86948	TaZIP10-A	0	0.0986669	2.48922	2.18205
TaZIP4-A	-1.73697	1.80323	0.378512	-0.0740006	TaZIP6-A	0	1.39807	0.28057	0.203196	TaZIP6-A	0	-0.464897	-0.562148	-1.55649	TaZIP6-A	0	1.43446	0.303809	-0.702184
TaZIP4-B	-1.6157	1.7462	-0.0103622	-0.363805	TaZIP6-B	0	1.35133	1.22112	0.165204	TaZIP6-B	0	-3.84598	-1.52867	-1.71092	TaZIP6-B	0	0.134179	0.107016	-0.335788
TaZIP5-B	1.6629	-0.581257	-0.0675423	-1.09301	TaZIP6-D	0	0.549382	0.824755	0.190455	TaZIP6-D	0	-2.03144	-1.0355	-3.00144	TaZIP6-D	0	0.898398	0.308802	0.256079
TaZIP5-D	1.23448	-0.581257	-0.0675423	-1.09301	TaZIP2-A	0	1.91921	2.31173	0.639393	TaZIP2-A	0	-3.16129	-1.38621	-3.78591	TaZIP2-A	0	1.25406	0.848516	-0.299446
TaZIP6-A	0.366383	1.25997	2.55357	0.767819	TaZIP1-B	0	0.658897	0.452856	1.80684	TaZIP1-B	0	-2.29099	-0.525838	-3.89246	TaZIP1-B	0	1.22128	0.232041	0.188317
TaZIP6-B	0.919279	0.480165	1.95266	-0.0435427	TaZIP14-B	0	2.61301	2.52556	0.00988427	TaZIP14-B	0	1.27095	1.15645	0.164224	TaZIP14-B	0	2.10543	2.76082	0.427266
TaZIP6-D	-0.415037	2.37573	2.36177	2.33342	TaZIP14-A	0	1.9099	2.07768	0.394556	TaZIP14-A	0	0.765471	0.261014	0.223513	TaZIP14-A	0	1.24003	1.91721	0.795972
TaZIP7-A	1.0072	-0.713119	-1.02915	-1.39593	TaZIP11-A	0	0.694093	2.3155	-0.703139	TaZIP11-A	0	-0.830152	-1.47886	-2.04916	TaZIP11-A	0	0.825094	0.358245	0.292132
TaZIP7-B	3.43829	2.49825	3.07039	2.66448	TaZIP11-B	0	0.15767	1.81508	1.57442	TaZIP11-B	0	-0.596933	-1.2935	-1.68045	TaZIP11-B	0	0.0517488	0.208073	-0.000773961
TaZIP7-D	2.10098	1.09085	2.14078	1.5008	TaZIP11-D	0	0.244385	1.26177	0.778754	TaZIP11-D	0	-0.213965	-0.360405	-0.618861	TaZIP11-D	0	0.424999	0.237705	0.190569
TaZIP8-A	0.0497847	-1.8695	0.526381	-4.7211	TaZIP16-A	0	1.99921	0.440585	-2.14887	TaZIP16-A	0	-1.84393	-2.41326	-3.57068	TaZIP16-A	0	0.609462	0.774232	-0.54692
TaZIP8-B	-0.563692	-4.18091	-1.13579	-5.98878	TaZIP16-B	0	3.14593	0.376173	0.00831331	TaZIP16-B	0	-2.03983	-1.81476	-3.55735	TaZIP16-B	0	3.16446	0.224201	0.479577
TaZIP9-A	1.6629	-5.04713	-0.826778	-5.1246	TaZIP13-B	0	1.1374	3.03892	1.30313	TaZIP13-B	0	0.680497	1.14694	1.13549	TaZIP13-B	0	0.970053	2.39589	2.29496
TaZIP9-B	1.36369	-4.01668	-1.36873	-4.69017	TaZIP13-D	0	0.405533	2.56674	2.4578	TaZIP13-D	0	0.845263	0.858209	0.308745	TaZIP13-D	0	0.748124	1.84187	-0.181628
